# Supplementary material for: Dual function of GbNAC2 in flavonoid metabolism and hormonal pathways enhances salt tolerance in Ginkgo biloba
Source: For Res (Fayettev). 2025 Nov 20;5:e028. doi: 10.48130/forres-0025-0027 (PMC12648015; doi:10.48130/forres-0025-0027)
Supplement: Supplementary file 1 — Supplementary data to this article can be found online. [file FR-2025-5-0027-Supplementary.zip]

Archive with 7 entries (7 files):
- 10.48130_forres-0025-0027-Suppl-FigureS2.pdf
- 10.48130_forres-0025-0027-Suppl-FigureS3.pdf
- 10.48130_forres-0025-0027-Suppl-FigureS4.pdf
- 10.48130_forres-0025-0027-Suppl-FigureS5.pdf
- 10.48130_forres-0025-0027-Suppl-TableS1.pdf
- 10.48130_forres-0025-0027-Suppl-TableS2.pdf
- 10.48130_forres-0025-0027-Suppl-FigureS1.pdf
